# Supplementary material for: Social Media and High-Risk Eating Behaviors in Adults: A Cross-Sectional Study
Source: Healthcare (Basel). 2026 Mar 6;14(5):666. doi: 10.3390/healthcare14050666 (PMC12984588; doi:10.3390/healthcare14050666)
Supplement: Supplementary file 1 [file healthcare-14-00666-s001.zip]

Archive with 1 entries (1 files):
- healthcare-4092817-supplementary.pdf
